# Supplementary material for: tidk: a toolkit to rapidly identify telomeric repeats from genomic datasets
Source: Bioinformatics. 2025 Jan 31;41(2):btaf049. doi: 10.1093/bioinformatics/btaf049 (PMC11814493; doi:10.1093/bioinformatics/btaf049)
Supplement: btaf049_Supplementary_Data [file btaf049_supplementary_data.zip]

Archive with 4 entries (3 files):
- supplementary/
- supplementary/Supplementary2_telomere_lengths.html
- supplementary/Supplementary3_repeat_table.pdf
- supplementary/Supplementary1_pseudocode.pdf
